# Supplementary material for: Serology for the diagnosis of human hepatic cystic echinococcosis and its relation with cyst staging: A systematic review of the literature with meta-analysis
Source: PLoS Negl Trop Dis. 2021 Apr 28;15(4):e0009370. doi: 10.1371/journal.pntd.0009370 (PMC8081258; doi:10.1371/journal.pntd.0009370)
Supplement: S2 Table — (XLSX) [file pntd.0009370.s005.xlsx]

## Sheet: .
Group	StudyID	Firts author	Year	Journal	Study setting	Country of the study	N tested CE1	N pos CE1	N tested CE2	N pos CE2	N tested CE3a	N pos CE3a	N tested CE3b	N pos CE3b	N tested CE3	N pos CE3	N tested CE3_all	N pos CE3_all	N tested CE4	N pos CE4	N tested CE5	N pos CE5	N tested CE4_5	N pos CE4_5	N tested CE_inactive	N pos CE_inactive	Antigen	Test type
Only non-treated	1	Tiaoying, L.	2005	Emerg Infect Dis	Field	China	60	55	38	38					16	16	16	16	34	26	5	5			39	31	EgCF	ELISA
Only non-treated	2	Yang, Y	2007	Trop Med Int Health	Field	China									7	6	7	6	17	7	6	1			23	8	rAgB	ELISA
Only non-treated	3	Li, T.	2011	PLoS Negl Trop Dis	Field	China	13	7													2	2			2	2	rAgB	ELISA
Only non-treated	4a	Tamarozzi, F.	2013	Parasite Immunol	Laboratory	Italy																	40	19	40	19	rAgB8/1	ELISA
Only non-treated	4b	Tamarozzi, F.	2013	Parasite Immunol	Laboratory	Italy																	40	13	40	13	proprietary soluble antigens	ELISA
Only non-treated	5	Piccoli, L.	2014	PLoS Negl Trop Dis	Hospital	Italy																	27	7	27	7	proprietary soluble antigens	ELISA
Only non-treated	6a	Vola, A.	2018	Diagn Microbiol Infect Dis	Laboratory	Italy	7	7	8	7			16	14			16	14	11	4	12	5			23	9	proprietary purified AgB and Ag5	ICT
Only non-treated	6b	Vola, A.	2018	Diagn Microbiol Infect Dis	Laboratory	Italy	7	5	8	7			16	14					11	5	12	4			23	9	rAgB1	ICT
Only non-treated	7a	Han, X.	2019	Parasit Vectors	Field	China	26	21	19	16	10	9	20	20			30	29	22	18	13	9			35	27	rAgB1	ELISA
Only non-treated	7b	Han, X.	2019	Parasit Vectors	Field	China	26	24	19	18	10	10	20	20			30	30	22	20	13	10			35	30	rAgB2	ELISA
Only non-treated	7c	Han, X.	2019	Parasit Vectors	Field	China	26	23	19	18	10	10	20	20			30	30	22	18	13	10			35	28	rAgB3	ELISA
Only non-treated	7d	Han, X.	2019	Parasit Vectors	Field	China	26	16	19	12	10	9	20	16			30	25	22	15	13	7			35	22	rAgB4	ELISA
Only non-treated	7e	Han, X.	2019	Parasit Vectors	Field	China	26	21	19	14	10	9	20	15			30	24	22	20	13	9			35	29	rAgB5	ELISA
Only non-treated	8a	Vola, A.	2019	Am J Trop Med Hyg	Hospital	Italy	5	3	10	7	13	11	24	19			37	30	28	6	24	4			52	10	proprietary	IHA
Only non-treated	8b	Vola, A.	2019	Am J Trop Med Hyg	Hospital	Italy	5	2	10	7	13	12	24	18			37	30	28	10	24	9			52	19	proprietary soluble antigens	ELISA
Only non-treated	8c	Vola, A.	2019	Am J Trop Med Hyg	Hospital	Italy	5	4	10	9	13	10	24	21			37	31	28	11	24	5			52	16	proprietary soluble antigens	WB
Only non-treated	9	Lissandrin, R.	2016	Am J Trop Med Hyg	Laboratory	Italy	7	4	16	14	22	21	46	35			68	56	43	17	37	5			80	22	proprietary soluble antigens	ELISA
Treated and untreated	10a	Schewiger, A.	2012	Infection	Laboratory	Switzerland	4	3							5	4	5	4			3	2			3	2	EgPI (protoscolex intergument)	ELISA
Treated and untreated	10b	Schewiger, A.	2012	Infection	Laboratory	Switzerland	4	3							5	2	5	2			3	2			3	2	AgB	EITB
Treated and untreated	11a	Hernandez-Gonzalez, A.	2012	PLoS Negl Trop Dis	Laboratory	Spain	44	29																			HCF	ELISA
Treated and untreated	11b	Hernandez-Gonzalez, A.	2012	PLoS Negl Trop Dis	Laboratory	Spain	44	28																			B2t	ELISA
Treated and untreated	11c	Hernandez-Gonzalez, A.	2012	PLoS Negl Trop Dis	Laboratory	Spain	44	29																			2B2t	ELISA
Treated and untreated	11d	Hernandez-Gonzalez, A.	2012	PLoS Negl Trop Dis	Laboratory	Spain	44	11																			proprietary	IHA
Treated and untreated	12a	Tamarozzi, F.	2013	Parasite Immunol	Laboratory	Italy					13	12	26	25			26	25					40	19	40	19	rAgB8/1	ELISA
Treated and untreated	12b	Tamarozzi, F.	2013	Parasite Immunol	Laboratory	Italy					13	12	26	23			26	23					40	13	40	13	proprietary soluble antigens	ELISA
Treated and untreated	13a	Tamarozzi, F	2016	PLoS Negl Trop Dis	Laboratory	Italy	7	4	9	8	8	8	14	13			14	13	10	5	11	5			21	10	proprietary purified AgB and Ag5	ICT
Treated and untreated	13b	Tamarozzi, F	2016	PLoS Negl Trop Dis	Laboratory	Italy	7	5	9	9	8	8	14	12			14	12	10	6	11	3			21	9	proprietary CF, PSC, AgB	ICT
Treated and untreated	13c	Tamarozzi, F	2016	PLoS Negl Trop Dis	Laboratory	Italy	7	4	9	7	8	7	14	9			14	9	10	3	11	4			21	7	proprietary rAgB	ICT
Treated and untreated	13d	Tamarozzi, F	2016	PLoS Negl Trop Dis	Laboratory	Italy	7	6	9	8	8	8	14	12			14	12	10	5	11	2			21	7	proprietary soluble antigens	ELISA
Treated and untreated	14a	Hernandez-Gonzalez, A.	2018	PLoS Negl Trop Dis	Laboratory	Spain	13	13	20	20	28	28	71	66			71	66	49	37	39	24			88	61	HCF	ELISA
Treated and untreated	14b	Hernandez-Gonzalez, A.	2018	PLoS Negl Trop Dis	Laboratory	Spain	13	10	20	15	28	22	71	46			71	46	49	19	39	2			88	21	B2t	ELISA
Treated and untreated	14c	Hernandez-Gonzalez, A.	2018	PLoS Negl Trop Dis	Laboratory	Spain	13	11	20	15	28	23	71	47			71	47	49	17	39	1			88	18	2B2t	ELISA
Treated and untreated	14d	Hernandez-Gonzalez, A.	2018	PLoS Negl Trop Dis	Laboratory	Spain	13	10	20	18	28	22	71	48			71	48	49	29	39	10			88	39	proprietary purified AgB and Ag5	ICT
Treated and untreated	14e	Hernandez-Gonzalez, A.	2018	PLoS Negl Trop Dis	Laboratory	Spain	13	10	20	17	28	21	71	49			71	49	49	25	39	7			88	32	2B2t-HCF	ICT
Treated and untreated	15a	Pagnozzi, D.	2018	Clin Infect Dis	Laboratory	Italy	7	7	9	5																	SyntheticAgB1	ELISA
Treated and untreated	15b	Pagnozzi, D.	2018	Clin Infect Dis	Laboratory	Italy	7	7	9	8																	SyntheticAgB2	ELISA
Treated and untreated	16a	Vola, A.	2018	Diagn Microbiol Infect Dis	Laboratory	Italy	7	7	8	7	8	6	16	14			16	14	11	4	12	5			23	9	proprietary purified AgB and Ag5	ICT
Treated and untreated	16b	Vola, A.	2018	Diagn Microbiol Infect Dis	Laboratory	Italy	7	5	8	7	8	5	16	14					11	5	12	4			23	9	rAgB1	ICT
